# Supplementary material for: First Report of Vairimorpha (Nosema) ceranae in Apiaries of Campeche, Mexico: Molecular Detection and Prevalence
Source: Insects. 2025 Sep 25;16(10):996. doi: 10.3390/insects16100996 (PMC12565220; doi:10.3390/insects16100996)
Supplement: Supplementary file 1 [file insects-16-00996-s001.zip]

Archive with 1 entries (1 files):
- insects-3817709-supplementary.pdf
